# Supplementary material for: Telomerase and alternative lengthening of telomeres coexist in the regenerating zebrafish caudal fins
Source: EMBO Rep. 2025 Oct 21;26(23):5776–98. doi: 10.1038/s44319-025-00602-6 (PMC12678820; doi:10.1038/s44319-025-00602-6)
Supplement: Supplementary file 2 — Source data Fig. 1 [file 44319_2025_602_MOESM2_ESM.zip]

Archive with 5 entries (2 files):
- Figure1/
- Figure1/1B/
- Figure1/1C/
- Figure1/1B/panel B.xlsx
- Figure1/1C/1C.xlsx
