# Supplementary material for: Telomerase and alternative lengthening of telomeres coexist in the regenerating zebrafish caudal fins
Source: EMBO Rep. 2025 Oct 21;26(23):5776–98. doi: 10.1038/s44319-025-00602-6 (PMC12678820; doi:10.1038/s44319-025-00602-6)
Supplement: Supplementary file 2 — Source data Fig. 1 [file 44319_2025_602_MOESM2_ESM.zip › Figure1/1B/panel B.xlsx]

## Sheet: panel B
days post amputation
0dpa	0	0	0	0	0	0		0	0	0	0	0	0		0	0	0	0	0	0
3dpa	28.33	14.31	14.11	11.4	15.11	9.92		16.4654	3.75587	11.0909	11.6872	12.6093	4.66633		15.986	12.06	3.2991	5.22088	6.93642	12.1683
5dpa	48.63	26.53	33.49	11.84	18.33	20.44		27.5521	16.5884	24.9091	27.2428	22.3761	12.6944		48.3081	25.1553	20.7594	27.6439	30.122	31.473
7dpa	61.6	41.89	40.79	24.83	45.9	43.85		58.7267	27.6213	38.0606	42.3868	31.1953	20.0702		52.1587	25.6211	26.6729	40.9639	40.9762	39.6157
13dpa
16dpa	149.32	104.29	102.69	56.12	106.11	97.02		97.8046	80.7512	94.8485	99.2593	91.3265	68.9915		85.0642	59.472	55.7112	107.363	76.6859	95.6084
20dpa
24dpa	210.65	130.49	169.77	80.39	151.52	153.38		160.922	132.786	144.545	119.259	91.691	89.6638		85.7643	83.6957	74.821	144.244	129.865	134.126
genotype				tert+/+						tert+/-								tert-/-
