# Supplementary material for: Telomerase and alternative lengthening of telomeres coexist in the regenerating zebrafish caudal fins
Source: EMBO Rep. 2025 Oct 21;26(23):5776–98. doi: 10.1038/s44319-025-00602-6 (PMC12678820; doi:10.1038/s44319-025-00602-6)
Supplement: Supplementary file 2 — Source data Fig. 1 [file 44319_2025_602_MOESM2_ESM.zip › Figure1/1C/1C.xlsx]

## Sheet: panel C
Sample	tert +/+ 4m	tert +/- 4m	tert -/- 4m	tert +/+ 8 m	tert +/- 8 m	tert -/- 8 m	tert +/+ 11m	tert +/- 11m	tert -/- 11m
	8.9	8.4	8.4	8.25	6.25	6	8.9	9.75	12.25
	7.9	8.75	11	7.4	11.4	14.25	8.9	11.75	11.4
	5.95	9.25	12.75	12	9	15.3	7.95	9.25	12.75
	8.3	7.2	7.1	8.6	8.4	8.25	8.3	10.5	13
	8.4	12.2	9.1	8.25	9.9	9.9	10.5	10.75	12.75
	8.85	7	11.6	5.2	13	8.9	8.75	13	14.75
