# Supplementary material for: Telomerase and alternative lengthening of telomeres coexist in the regenerating zebrafish caudal fins
Source: EMBO Rep. 2025 Oct 21;26(23):5776–98. doi: 10.1038/s44319-025-00602-6 (PMC12678820; doi:10.1038/s44319-025-00602-6)
Supplement: Supplementary file 3 — Source data Fig. 2 [file 44319_2025_602_MOESM3_ESM.zip]

Archive with 9 entries (4 files):
- Figure2/
- Figure2/2C/
- Figure2/2D/
- Figure2/2E/
- Figure2/2B/
- Figure2/2C/panel C.xlsx
- Figure2/2D/panel D.xlsx
- Figure2/2E/panel E.xlsx
- Figure2/2B/panel B.xlsx
