# Supplementary material for: Telomerase and alternative lengthening of telomeres coexist in the regenerating zebrafish caudal fins
Source: EMBO Rep. 2025 Oct 21;26(23):5776–98. doi: 10.1038/s44319-025-00602-6 (PMC12678820; doi:10.1038/s44319-025-00602-6)
Supplement: Supplementary file 3 — Source data Fig. 2 [file 44319_2025_602_MOESM3_ESM.zip › Figure2/2C/panel C.xlsx]

## Sheet: panel C
clip	1	2	3	4	5	6	7	8	9
	54.6106	45.1197	25.9695	49.454	61.9832	56.4832	37.5811	35.0384	30.8411
	54.3172	63.193	45.0208	59.3315	44.0528	62.2163	40.6781	24.6579	36.2469
	60.1763	44.9883	31.0022	53.8438	38.8326	42.7814	37.9901	39.3587	24.9137	genotype	tert+/+
	52.9189	27.9429	46.3779	26.9646	26.4793	23.7756	34.8896	21.187	27.6897
	48.6632	23.7126	35.3592	8.4475	28.8541	41.0729	31.6905	32.1998	31.654
	37.8222	6.99261	19.8667	24.7527	28.9188	17.3109	13.3319	9.86483	13.9489
	40.49	41.4448	22.7674	34.452	31.4926	22.648	23.8063	27.0038	17.8078
	30.0522	30.8449	20.1315	28.4521	17.4413	17.1046	13.5238	13.1176	5.8335
	35.1013	39.4954	32.1182	39.3713	32.0998	34.9783	18.9031	3.30146		genotype	tert-/-
	48.6633	37.7324	28.1934	19.3987
	5.69483	6.78814	4.46951	0.311956
	18.3948
	42.8752	35.2447	27.7136	27.7484	22.0477	19.5837	16.339	6.84522	7.9123
	17.7959	9.61674	22.8913	11.0798	14.1175	30.3328	26.9226	3.65327	11.9124	genotype	tert+/-
	43.9717	35.9359	36.4476	39.2923	31.1727	18.7321	31.4605	8.54891	14.7125
	52.55	45.4574	30.1481	31.9862	28.6232				18.717
	61.9033	41.1402
	54.4186
