# Supplementary material for: Telomerase and alternative lengthening of telomeres coexist in the regenerating zebrafish caudal fins
Source: EMBO Rep. 2025 Oct 21;26(23):5776–98. doi: 10.1038/s44319-025-00602-6 (PMC12678820; doi:10.1038/s44319-025-00602-6)
Supplement: Supplementary file 3 — Source data Fig. 2 [file 44319_2025_602_MOESM3_ESM.zip › Figure2/2D/panel D.xlsx]

## Sheet: panel D
clip
1	1.125	1.115		1.09375	1.11512		1.03125	1.05851
2	1.09375	1.09125		1.04167	1.06488		0.9375	1.01346
6	1.25	1.21321		1.11979	1.14857		1.13542	1.19519
7	1.19792	1.22519		1.21875	1.22016		1.10417	1.16455
8	1.08333	1.14205		1.27083	1.21401		1.22396	1.22059
9	1.27083	1.21964		1.26042	1.23694		1.20833	1.20363
11	1.03254	1.09562		1.06979	1.09549		1.04167	1.068
12	1.0525	1.09643		1.19583	1.20165		1.15425	1.16488
genotype	tert+/+			tert+/-			tert-/-
