# Supplementary material for: Telomerase and alternative lengthening of telomeres coexist in the regenerating zebrafish caudal fins
Source: EMBO Rep. 2025 Oct 21;26(23):5776–98. doi: 10.1038/s44319-025-00602-6 (PMC12678820; doi:10.1038/s44319-025-00602-6)
Supplement: Supplementary file 3 — Source data Fig. 2 [file 44319_2025_602_MOESM3_ESM.zip › Figure2/2E/panel E.xlsx]

## Sheet: panel E
clip
1	1.17708	1.15486		1.13542	1.11979		0.9375	0.945871
2	1.15625	1.18485		1.05208	1.09333		0.9375	0.958751
6	1.23083	1.25589		1.13542	1.1442		1.13542	1.11962
7	1.21875	1.24015		1.09375	1.11458		1.10417	1.15305
8	1.32979	1.35032		1.24587	1.18659		1.22396	1.18032
9	1.28542	1.35306		1.16667	1.16115		1.17188	1.13949
genotype	tert+/+			tert+/-			tert-/-
