# Supplementary material for: Telomerase and alternative lengthening of telomeres coexist in the regenerating zebrafish caudal fins
Source: EMBO Rep. 2025 Oct 21;26(23):5776–98. doi: 10.1038/s44319-025-00602-6 (PMC12678820; doi:10.1038/s44319-025-00602-6)
Supplement: Supplementary file 3 — Source data Fig. 2 [file 44319_2025_602_MOESM3_ESM.zip › Figure2/2B/panel B.xlsx]

## Sheet: panel B
clip
1	66.9875	69.419	63.9632	85.4747	45.6579	56.0293		68.7865	45.5698	71.59	81.0794	59.917	57.3878		85.901	47.8276	49.332	62.5577	62.4354	75.4683
2	71.2367	52.6146	69.3928	39.9043	38.1319	32.2086		66.9058	51.4335	74.7444	43.8891	18.4907	45.7719		69.398	45.6457	55.4884	39.3567	39.9086	45.7516
3	53.0941	33.094	51.5863	50.1495	37.6489	49.0306		40.6688	41.4105	45.8664	57.8329	18.3275	36.0613		58.6726	32.3333	32.675	23.3812	61.417	44.228
4	63.3502	50.1604	57.7458	47.5364	36.3379	38.9739		63.683	27.5346	60.1345	33.7588	23.4824	29.9367		63.4953	32.6837	50.9722	38.1264	44.4759	24.9623
5	60.32	39.5048	57.6436	40.577	35.2188	38.7408		59.8318	22.5444	46.1949	38.5264	30.9233	37.8407		54.595	21.5292	43.7473	37.8048	41.8482	31.0673
6	54.525	34.8646	48.6459	40.7209	29.2366	38.9423		70.8951	22.9199	42.6924	34.82	29.9658	34.4768		63.175	20.9676	28.8809	32.9954	22.8158	31.8907
7	51.6152	36.5576	39.4968	36.8267	27.4912	45.6591		53.389	32.8014	52.2159	44.6989	38.6741	47.4742		57.6533	23.4881	38.8039	58.1948	44.883	39.0566
8	63.6382	36.8812	57.8533	27.897	17.2676	25.6279		75.3058	44.559	56.5249	25.7821	22.4263	21.1021		73.2937	31.1585	31.6276	32.8286	30.0148	19.4978
9	30.7762	23.4031	31.0884	40.2911	21.8173	44.4196		53.2469	24.7209	33.2187	34.2349	39.245	44.1034		48.4218	16.4386	11.3283	32.4761	42.1777	31.5846
10	51.751	29.0565	36.6228	51.6973	18.9712	47.1881		68.66	36.3018	53.4173	29.7724	36.5497	58.9693		37.5038	18.1996	51.0904	47.2269	34.8886
11	56.5462	30.8221	33.224	18.7752	8.89079	17.7794		59.1208	26.4636	53.1678	12.681	19.3005	23.2371		70.7809	18.3225	37.1982	26.8817	10.4823
12	21.2862	12.4185	15.6798	46.1013	29.2696	55.5519		65.6553	15.4419	17.4508	39.7987	49.6171	35.1345		45.1621	6.71017	64.2299	45.645	42.8498
genotype			tert+/+							tert+/-							tert-/-
