# Supplementary material for: Telomerase and alternative lengthening of telomeres coexist in the regenerating zebrafish caudal fins
Source: EMBO Rep. 2025 Oct 21;26(23):5776–98. doi: 10.1038/s44319-025-00602-6 (PMC12678820; doi:10.1038/s44319-025-00602-6)
Supplement: Supplementary file 4 — Source data Fig. 3 [file 44319_2025_602_MOESM4_ESM.zip]

Archive with 14 entries (8 files):
- Figure3/
- Figure3/3E/
- Figure3/3B/
- Figure3/3C/
- Figure3/3D/
- Figure3/3A/
- Figure3/3E/panel E.xlsx
- Figure3/3B/3B down right.tif
- Figure3/3B/3B up right.tif
- Figure3/3B/3B down left.tif
- Figure3/3B/3B up left.tif
- Figure3/3C/panel C.xlsx
- Figure3/3D/panel D.xlsx
- Figure3/3A/panel A.xlsx
