# Supplementary material for: Telomerase and alternative lengthening of telomeres coexist in the regenerating zebrafish caudal fins
Source: EMBO Rep. 2025 Oct 21;26(23):5776–98. doi: 10.1038/s44319-025-00602-6 (PMC12678820; doi:10.1038/s44319-025-00602-6)
Supplement: Supplementary file 4 — Source data Fig. 3 [file 44319_2025_602_MOESM4_ESM.zip › Figure3/3E/panel E.xlsx]

## Sheet: panel E
	time	0 dpa	7 dpa	Genotype					time	0 dpa	7 dpa	Genotype
AUF				tert+/+				AUF				tert-/-
very long telomeres		5.7	3.1					very long telomeres		2.6	6.1
very short telomeres		0	9.9					very short telomeres		12.1	21.2
