# Supplementary material for: Telomerase and alternative lengthening of telomeres coexist in the regenerating zebrafish caudal fins
Source: EMBO Rep. 2025 Oct 21;26(23):5776–98. doi: 10.1038/s44319-025-00602-6 (PMC12678820; doi:10.1038/s44319-025-00602-6)
Supplement: Supplementary file 4 — Source data Fig. 3 [file 44319_2025_602_MOESM4_ESM.zip › Figure3/3C/panel C.xlsx]

## Sheet: panel C
Sample	0dpa	7dpa	Genotype				Sample	0dpa	7dpa	Genotype
	33186	25811	tert+/+					33186	25811	tert-/-
	33186	25811						33186	25811
	33186	25811						33186	25811
	33186	25811						33186	25811
	33186	25811						33186	25811
	33186	25811						33186	25811
	33186	25811						33186	25811
	33186	25811						33186	25811
	33186	25811						33186	25811
	33186	25811						33186	25811
	33186	25811						33186	25811
	33186	25811						33186	25811
	33186	25811						33186	25811
	33186	25811						33186	25811
	33186	25811						33186	25811
	33186	25811						33186	25811
	33186	25811						33186	25811
	33186	25811						33186	25811
	33186	25811						33186	25811
	33186	25811						33186	25811
	33186	25811						33186	25811
	33186	25811						33186	25811
	33186	25811						33186	25811
	33186	25811						33186	25811
	33186	25811						33186	25811
	33186	25811						33186	25811
	33186	25811						33186	25811
	33186	25811						33186	25811
	33186	25811						33186	25811
	33186	25811						33186	25811
	33186	25811						33186	25811
	33186	25811						33186	25811
	33186	25811						33186	25811
	33186	25811						33186	25811
	33186	25811						33186	25811
	33186	25811						33186	25811
	33186	25811						33186	25811
	33186	25811						33186	25811
	33186	25811						33186	25811
	33186	25811						33186	25811
	33186	25811						33186	25811
	33186	25811						33186	25811
	33186	25811						33186	25811
	33186	25811						33186	25811
	33186	25811						33186	25811
	33186	25811						33186	25811
	33186	25811						33186	25811
	33186	25811						33186	25811
	33186	29499						33186	29499
	33186	29499						33186	29499
	33186	29499						33186	29499
	33186	29499						33186	29499
	33186	29499						33186	29499
	33186	29499						33186	29499
	33186	29499						33186	29499
	33186	29499						33186	29499
	33186	29499						33186	29499
	33186	29499						33186	29499
	33186	29499						33186	29499
	33186	29499						33186	29499
	33186	29499						33186	29499
	33186	29499						33186	29499
	33186	29499						33186	29499
	33186	29499						33186	29499
	33186	29499						33186	29499
	33186	29499						33186	29499
	33186	29499						33186	29499
	33186	29499						33186	29499
	33186	29499						33186	29499
	33186	29499						33186	29499
	33186	29499						33186	29499
	33186	29499						33186	29499
	33186	29499						33186	29499
	33186	29499						33186	29499
	33186	29499						33186	29499
	33186	29499						33186	29499
	33186	29499						33186	29499
	33186	29499						33186	29499
	33186	29499						33186	29499
	33186	29499						33186	29499
	33186	29499						33186	29499
	33186	29499						33186	29499
	33186	29499						33186	29499
	33186	29499						33186	29499
	33186	29499						33186	29499
	33186	29499						33186	29499
	33186	29499						33186	29499
	33186	29499						33186	29499
	33186	29499						33186	29499
	33186	29499						33186	29499
	33186	29499						33186	29499
	33186	29499						33186	29499
	33186	29499						33186	29499
	33186	33186						33186	33186
	33186	33186						33186	33186
	33186	33186						33186	33186
	33186	33186						33186	33186
	33186	33186						33186	33186
	33186	33186						33186	33186
	33186	33186						33186	33186
	33186	33186						33186	33186
	33186	33186						33186	33186
	33186	33186						33186	33186
	33186	33186						33186	33186
	33186	33186						33186	33186
	33186	33186						33186	33186
	33186	33186						33186	33186
	33186	33186						33186	33186
	33186	33186						33186	33186
	33186	33186						33186	33186
	33186	33186						33186	33186
	33186	33186						33186	33186
	33186	33186						33186	33186
	33186	33186						33186	33186
	33186	33186						33186	33186
	33186	33186						33186	33186
	33186	33186						33186	33186
	33186	33186						33186	33186
	33186	33186						33186	33186
	33186	33186						33186	33186
	33186	33186						33186	33186
	33186	33186						33186	33186
	33186	33186						33186	33186
	33186	33186						33186	33186
	33186	33186						33186	33186
	33186	33186						33186	33186
	33186	33186						33186	33186
	33186	33186						33186	33186
	33186	33186						33186	33186
	33186	33186						33186	33186
	33186	33186						33186	33186
	33186	33186						33186	33186
	33186	33186						33186	33186
	33186	33186						33186	33186
	33186	33186						33186	33186
	33186	33186						33186	33186
	33186	33186						33186	33186
	33186	33186						33186	33186
	33186	33186						33186	33186
	33186	33186						33186	33186
	33186	33186						33186	33186
	33186	33186						33186	33186
	33186	33186						33186	33186
	33186	33186						33186	33186
	33186	33186						33186	33186
	33186	33186						33186	33186
	33186	33186						33186	33186
	33186	33186						33186	33186
	33186	33186						33186	33186
	33186	33186						33186	33186
	33186	33186						33186	33186
	33186	33186						33186	33186
	33186	33186						33186	33186
	33186	33186						33186	33186
	33186	33186						33186	33186
	33186	33186						33186	33186
	33186	33186						33186	33186
	33186	33186						33186	33186
	33186	33186						33186	33186
	33186	33186						33186	33186
	33186	33186						33186	33186
	33186	33186						33186	33186
	33186	33186						33186	33186
	33186	33186						33186	33186
	33186	33186						33186	33186
	33186	33186						33186	33186
	33186	33186						33186	33186
	33186	33186						33186	33186
	33186	33186						33186	33186
	33186	33186						33186	33186
	33186	33186						33186	33186
	33186	33186						33186	33186
	33186	33186						33186	33186
	33186	33186						33186	33186
	33186	33186						33186	33186
	33186	33186						33186	33186
	33186	33186						33186	33186
	33186	33186						33186	33186
	33186	33186						33186	33186
	33186	33186						33186	33186
	33186	33186						33186	33186
	33186	33186						33186	33186
	33186	33186						33186	33186
	33186	33186						33186	33186
	33186	33186						33186	33186
	33186	33186						33186	33186
	33186	33186						33186	33186
	33186	33186						33186	33186
	33186	33186						33186	33186
	33186	33186						33186	33186
	33186	33186						33186	33186
	33186	33186						33186	33186
	33186	33186						33186	33186
	33186	33186						33186	33186
	33186	33186						33186	33186
	33186	33186						33186	33186
	33186	33186						33186	33186
	33186	33186						33186	33186
	33186	33186						33186	33186
	33186	33186						33186	33186
	33186	33186						33186	33186
	33186	33186						33186	33186
	33186	33186						33186	33186
	33186	33186						33186	33186
	33186	33186						33186	33186
	33186	33186						33186	33186
	33186	33186						33186	33186
	33186	33186						33186	33186
	33186	33186						33186	33186
	33186	33186						33186	33186
	33186	33186						33186	33186
	33186	33186						33186	33186
	33186	33186						33186	33186
	33186	33186						33186	33186
	33186	33186						33186	33186
	33186	33186						33186	33186
	33186	33186						33186	33186
	41483	33186						41483	33186
	41483	33186						41483	33186
	41483	33186						41483	33186
	41483	33186						41483	33186
	41483	33186						41483	33186
	41483	33186						41483	33186
	41483	33186						41483	33186
	41483	33186						41483	33186
	41483	33186						41483	33186
	41483	33186						41483	33186
	41483	33186						41483	33186
	41483	33186						41483	33186
	41483	36873						41483	36873
	41483	36873						41483	36873
	41483	36873						41483	36873
	41483	36873						41483	36873
	41483	36873						41483	36873
	41483	36873						41483	36873
	41483	36873						41483	36873
	41483	36873						41483	36873
	41483	36873						41483	36873
	41483	36873						41483	36873
	41483	36873						41483	36873
	41483	36873						41483	36873
	41483	36873						41483	36873
	41483	36873						41483	36873
	41483	36873						41483	36873
	41483	36873						41483	36873
	41483	36873						41483	36873
	41483	36873						41483	36873
	41483	36873						41483	36873
	41483	36873						41483	36873
	41483	36873						41483	36873
	41483	36873						41483	36873
	41483	36873						41483	36873
	41483	36873						41483	36873
	41483	36873						41483	36873
	41483	36873						41483	36873
	41483	36873						41483	36873
	41483	36873						41483	36873
	41483	36873						41483	36873
	41483	36873						41483	36873
	41483	36873						41483	36873
	41483	36873						41483	36873
	41483	36873						41483	36873
	41483	36873						41483	36873
	41483	36873						41483	36873
	41483	36873						41483	36873
	41483	36873						41483	36873
	41483	36873						41483	36873
	41483	36873						41483	36873
	41483	40561						41483	40561
	41483	40561						41483	40561
	41483	40561						41483	40561
	41483	40561						41483	40561
	41483	40561						41483	40561
	41483	40561						41483	40561
	41483	40561						41483	40561
	41483	40561						41483	40561
	41483	40561						41483	40561
	41483	40561						41483	40561
	41483	40561						41483	40561
	41483	40561						41483	40561
	41483	40561						41483	40561
	41483	40561						41483	40561
	41483	40561						41483	40561
	41483	40561						41483	40561
	41483	40561						41483	40561
	41483	40561						41483	40561
	41483	40561						41483	40561
	41483	40561						41483	40561
	41483	40561						41483	40561
	41483	40561						41483	40561
	41483	40561						41483	40561
	41483	40561						41483	40561
	41483	40561						41483	40561
	41483	40561						41483	40561
	41483	40561						41483	40561
	41483	41483						41483	41483
	41483	41483						41483	41483
	41483	41483						41483	41483
	41483	41483						41483	41483
	41483	41483						41483	41483
	41483	41483						41483	41483
	41483	41483						41483	41483
	41483	41483						41483	41483
	41483	41483						41483	41483
	41483	41483						41483	41483
	41483	41483						41483	41483
	41483	41483						41483	41483
	41483	41483						41483	41483
	41483	41483						41483	41483
	41483	41483						41483	41483
	41483	41483						41483	41483
	41483	41483						41483	41483
	41483	41483						41483	41483
	41483	41483						41483	41483
	41483	41483						41483	41483
	41483	41483						41483	41483
	41483	41483						41483	41483
	41483	41483						41483	41483
	41483	41483						41483	41483
	41483	41483						41483	41483
	41483	41483						41483	41483
	41483	41483						41483	41483
	41483	41483						41483	41483
	41483	41483						41483	41483
	41483	41483						41483	41483
	41483	41483						41483	41483
	41483	41483						41483	41483
	41483	41483						41483	41483
	41483	41483						41483	41483
	41483	41483						41483	41483
	41483	41483						41483	41483
	41483	41483						41483	41483
	41483	41483						41483	41483
	41483	41483						41483	41483
	41483	41483						41483	41483
	41483	41483						41483	41483
	41483	41483						41483	41483
	41483	41483						41483	41483
	41483	41483						41483	41483
	41483	41483						41483	41483
	41483	41483						41483	41483
	41483	41483						41483	41483
	41483	41483						41483	41483
	41483	41483						41483	41483
	41483	41483						41483	41483
	41483	41483						41483	41483
	41483	41483						41483	41483
	41483	41483						41483	41483
	41483	41483						41483	41483
	41483	41483						41483	41483
	41483	41483						41483	41483
	41483	41483						41483	41483
	41483	41483						41483	41483
	41483	41483						41483	41483
	41483	41483						41483	41483
	41483	41483						41483	41483
	41483	41483						41483	41483
	41483	41483						41483	41483
	41483	41483						41483	41483
	41483	44248						41483	44248
	41483	44248						41483	44248
	41483	44248						41483	44248
	41483	44248						41483	44248
	41483	44248						41483	44248
	41483	44248						41483	44248
	41483	44248						41483	44248
	41483	44248						41483	44248
	41483	44248						41483	44248
	41483	44248						41483	44248
	41483	44248						41483	44248
	41483	44248						41483	44248
	41483	44248						41483	44248
	41483	44248						41483	44248
	41483	44248						41483	44248
	41483	44248						41483	44248
	41483	44248						41483	44248
	41483	44248						41483	44248
	41483	44248						41483	44248
	41483	44248						41483	44248
	41483	44248						41483	44248
	41483	44248						41483	44248
	41483	44248						41483	44248
	41483	44248						41483	44248
	41483	44248						41483	44248
	41483	44248						41483	44248
	41483	44248						41483	44248
	41483	44248						41483	44248
	41483	44248						41483	44248
	41483	44248						41483	44248
	41483	44248						41483	44248
	41483	47935						41483	47935
	41483	47935						41483	47935
	49779	47935						49779	47935
	49779	47935						49779	47935
	49779	47935						49779	47935
	49779	47935						49779	47935
	49779	47935						49779	47935
	49779	47935						49779	47935
	49779	47935						49779	47935
	49779	47935						49779	47935
	49779	47935						49779	47935
	49779	47935						49779	47935
	49779	47935						49779	47935
	49779	47935						49779	47935
	49779	47935						49779	47935
	49779	47935						49779	47935
	49779	47935						49779	47935
	49779	47935						49779	47935
	49779	47935						49779	47935
	49779	47935						49779	47935
	49779	47935						49779	47935
	49779	47935						49779	47935
	49779	47935						49779	47935
	49779	47935						49779	47935
	49779	47935						49779	47935
	49779	47935						49779	47935
	49779	47935						49779	47935
	49779	47935						49779	47935
	49779	47935						49779	47935
	49779	47935						49779	47935
	49779	47935						49779	47935
	49779	47935						49779	47935
	49779	47935						49779	47935
	49779	47935						49779	47935
	49779	47935						49779	47935
	49779	47935						49779	47935
	49779	49779						49779	49779
	49779	49779						49779	49779
	49779	49779						49779	49779
	49779	49779						49779	49779
	49779	49779						49779	49779
	49779	49779						49779	49779
	49779	49779						49779	49779
	49779	49779						49779	49779
	49779	49779						49779	49779
	49779	49779						49779	49779
	49779	49779						49779	49779
	49779	49779						49779	49779
	49779	49779						49779	49779
	49779	49779						49779	49779
	49779	49779						49779	49779
	49779	49779						49779	49779
	49779	49779						49779	49779
	49779	49779						49779	49779
	49779	49779						49779	49779
	49779	49779						49779	49779
	49779	49779						49779	49779
	49779	49779						49779	49779
	49779	49779						49779	49779
	49779	49779						49779	49779
	49779	49779						49779	49779
	49779	49779						49779	49779
	49779	49779						49779	49779
	49779	49779						49779	49779
	49779	49779						49779	49779
	49779	49779						49779	49779
	49779	49779						49779	49779
	49779	49779						49779	49779
	49779	51622						49779	51622
	49779	51622						49779	51622
	49779	51622						49779	51622
	49779	51622						49779	51622
	49779	51622						49779	51622
	49779	51622						49779	51622
	49779	51622						49779	51622
	49779	51622						49779	51622
	49779	51622						49779	51622
	49779	51622						49779	51622
	49779	51622						49779	51622
	49779	51622						49779	51622
	49779	51622						49779	51622
	49779	51622						49779	51622
	49779	51622						49779	51622
	49779	51622						49779	51622
	49779	51622						49779	51622
	49779	51622						49779	51622
	49779	51622						49779	51622
	49779	51622						49779	51622
	49779	51622						49779	51622
	49779	51622						49779	51622
	49779	51622						49779	51622
	49779	51622						49779	51622
	49779	51622						49779	51622
	49779	55310						49779	55310
	49779	55310						49779	55310
	49779	55310						49779	55310
	49779	55310						49779	55310
	49779	55310						49779	55310
	49779	55310						49779	55310
	49779	55310						49779	55310
	49779	55310						49779	55310
	49779	55310						49779	55310
	49779	55310						49779	55310
	49779	55310						49779	55310
	49779	55310						49779	55310
	49779	55310						49779	55310
	49779	55310						49779	55310
	49779	55310						49779	55310
	49779	55310						49779	55310
	49779	55310						49779	55310
	49779	55310						49779	55310
	49779	55310						49779	55310
	49779	55310						49779	55310
	49779	55310						49779	55310
	49779	55310						49779	55310
	49779	55310						49779	55310
	49779	55310						49779	55310
	49779	58076						49779	58076
	49779	58076						49779	58076
	58076	58076						58076	58076
	58076	58076						58076	58076
	58076	58076						58076	58076
	58076	58076						58076	58076
	58076	58076						58076	58076
	58076	58076						58076	58076
	58076	58076						58076	58076
	58076	58076						58076	58076
	58076	58076						58076	58076
	58076	58076						58076	58076
	58076	58076						58076	58076
	58076	58076						58076	58076
	58076	58076						58076	58076
	58076	58076						58076	58076
	58076	58076						58076	58076
	58076	58076						58076	58076
	58076	58076						58076	58076
	58076	58076						58076	58076
	58076	58076						58076	58076
	58076	58076						58076	58076
	58076	58076						58076	58076
	58076	58076						58076	58076
	58076	58076						58076	58076
	58076	58076						58076	58076
	58076	58076						58076	58076
	58076	58076						58076	58076
	58076	58076						58076	58076
	58076	58076						58076	58076
	58076	58076						58076	58076
	58076	58076						58076	58076
	58076	58076						58076	58076
	58076	58076						58076	58076
	58076	58076						58076	58076
	58076	58076						58076	58076
	58076	58076						58076	58076
	58076	58076						58076	58076
	58076	58076						58076	58076
	58076	58076						58076	58076
	58076	58076						58076	58076
	58076	58076						58076	58076
	58076	58076						58076	58076
	58076	58076						58076	58076
	58076	58076						58076	58076
	58076	58076						58076	58076
	58076	58997						58076	58997
	58076	58997						58076	58997
	58076	58997						58076	58997
	58076	58997						58076	58997
	58076	58997						58076	58997
	58076	58997						58076	58997
	58076	58997						58076	58997
	58076	58997						58076	58997
	58076	58997						58076	58997
	58076	58997						58076	58997
	58076	58997						58076	58997
	58076	58997						58076	58997
	58076	58997						58076	58997
	58076	58997						58076	58997
	58076	58997						58076	58997
	58076	58997						58076	58997
	58076	62684						58076	62684
	58076	62684						58076	62684
	58076	62684						58076	62684
	58076	62684						58076	62684
	58076	62684						58076	62684
	58076	62684						58076	62684
	58076	62684						58076	62684
	58076	62684						58076	62684
	58076	62684						58076	62684
	58076	62684						58076	62684
	58076	66372						58076	66372
	58076	66372						58076	66372
	58076	66372						58076	66372
	58076	66372						58076	66372
	58076	66372						58076	66372
	58076	66372						58076	66372
	58076	66372						58076	66372
	58076	66372						58076	66372
	58076	66372						58076	66372
	58076	66373						58076	66373
	58076	66373						58076	66373
	58076	66373						58076	66373
	58076	66373						58076	66373
	58076	66373						58076	66373
	58076	66373						58076	66373
	58076	66373						58076	66373
	58076	66373						58076	66373
	58076	66373						58076	66373
	58076	66373						58076	66373
	58076	66373						58076	66373
	58076	66373						58076	66373
	66373	66373						66373	66373
	66373	66373						66373	66373
	66373	66373						66373	66373
	66373	66373						66373	66373
	66373	66373						66373	66373
	66373	66373						66373	66373
	66373	66373						66373	66373
	66373	66373						66373	66373
	66373	66373						66373	66373
	66373	66373						66373	66373
	66373	66373						66373	66373
	66373	66373						66373	66373
	66373	66373						66373	66373
	66373	66373						66373	66373
	66373	66373						66373	66373
	66373	66373						66373	66373
	66373	66373						66373	66373
	66373	66373						66373	66373
	66373	66373						66373	66373
	66373	66373						66373	66373
	66373	66373						66373	66373
	66373	70059						66373	70059
	66373	70059						66373	70059
	66373	70059						66373	70059
	66373	70059						66373	70059
	66373	70059						66373	70059
	66373	70059						66373	70059
	66373	70059						66373	70059
	66373	70059						66373	70059
	66373	70059						66373	70059
	66373	70059						66373	70059
	66373	70059						66373	70059
	66373	70059						66373	70059
	66373	70059						66373	70059
	66373	70059						66373	70059
	66373	70059						66373	70059
	66373	70059						66373	70059
	66373	70059						66373	70059
	66373	70059						66373	70059
	66373	70059						66373	70059
	66373	70059						66373	70059
	66373	70059						66373	70059
	66373	70059						66373	70059
	66373	73746						66373	73746
	66373	73746						66373	73746
	66373	73746						66373	73746
	66373	73746						66373	73746
	66373	73746						66373	73746
	66373	73746						66373	73746
	66373	73746						66373	73746
	66373	73746						66373	73746
	66373	73746						66373	73746
	66373	73746						66373	73746
	66373	73746						66373	73746
	66373	73746						66373	73746
	66373	74669						66373	74669
	66373	74669						66373	74669
	66373	74669						66373	74669
	66373	74669						66373	74669
	66373	74669						66373	74669
	66373	74669						66373	74669
	66373	74669						66373	74669
	66373	74669						66373	74669
	66373	74669						66373	74669
	66373	74669						66373	74669
	66373	74669						66373	74669
	66373	74669						66373	74669
	66373	74669						66373	74669
	66373	74669						66373	74669
	66373	74669						66373	74669
	66373	74669						66373	74669
	66373	74669						66373	74669
	74669	74669						74669	74669
	74669	74669						74669	74669
	74669	77434						74669	77434
	74669	77434						74669	77434
	74669	77434						74669	77434
	74669	77434						74669	77434
	74669	77434						74669	77434
	74669	77434						74669	77434
	74669	77434						74669	77434
	74669	81121						74669	81121
	74669	81121						74669	81121
	74669	81121						74669	81121
	74669	81121						74669	81121
	74669	81121						74669	81121
	74669	81121						74669	81121
	74669	81121						74669	81121
	74669	81121						74669	81121
	74669	81121						74669	81121
	74669	81121						74669	81121
	74669	82966						74669	82966
	74669	82966						74669	82966
	74669	82966						74669	82966
	74669	82966						74669	82966
	74669	82966						74669	82966
	74669	82966						74669	82966
	74669	82966						74669	82966
	74669	82966						74669	82966
	74669	82966						74669	82966
	74669	82966						74669	82966
	74669	82966						74669	82966
	74669	82966						74669	82966
	74669	82966						74669	82966
	74669	82966						74669	82966
	74669	82966						74669	82966
	74669	82966						74669	82966
	74669	82966						74669	82966
	74669	82966						74669	82966
	74669	82966						74669	82966
	74669	84808						74669	84808
	74669	84808						74669	84808
	74669	84808						74669	84808
	74669	84808						74669	84808
	74669	84808						74669	84808
	74669	84808						74669	84808
	74669	84808						74669	84808
	74669	88496						74669	88496
	74669	88496						74669	88496
	74669	88496						74669	88496
	82966	88496						82966	88496
	82966	88496						82966	88496
	82966	88496						82966	88496
	82966	88496						82966	88496
	82966	88496						82966	88496
	82966	88496						82966	88496
	82966	88496						82966	88496
	82966	88496						82966	88496
	82966	91262						82966	91262
	82966	91262						82966	91262
	82966	91262						82966	91262
	82966	91262						82966	91262
	82966	91262						82966	91262
	82966	91262						82966	91262
	82966	91262						82966	91262
	82966	91262						82966	91262
	82966	91262						82966	91262
	82966	91262						82966	91262
	82966	92183						82966	92183
	82966	92183						82966	92183
	82966	92183						82966	92183
	82966	92183						82966	92183
	82966	92183						82966	92183
	82966	95870						82966	95870
	82966	95870						82966	95870
	82966	95870						82966	95870
	82966	95870						82966	95870
	82966	99558						82966	99558
	82966	99558						82966	99558
	82966	99558						82966	99558
	82966	99558						82966	99558
	82966	99558						82966	99558
	82966	99558						82966	99558
	82966	99558						82966	99558
	82966	99559						82966	99559
	82966	99559						82966	99559
	82966	99559						82966	99559
	82966	99559						82966	99559
	82966	99559						82966	99559
	82966	99559						82966	99559
	82966	99559						82966	99559
	82966	99559						82966	99559
	82966	99559						82966	99559
	91262	99559						91262	99559
	91262	99559						91262	99559
	91262	99559						91262	99559
	91262	99559						91262	99559
	91262	103245						91262	103245
	91262	103245						91262	103245
	91262	103245						91262	103245
	91262	103245						91262	103245
	91262	103245						91262	103245
	91262	103245						91262	103245
	91262	103245						91262	103245
	91262	103245						91262	103245
	91262	103245						91262	103245
	91262	103245						91262	103245
	91262	103245						91262	103245
	91262	106932						91262	106932
	91262	106932						91262	106932
	91262	106932						91262	106932
	91262	106932						91262	106932
	91262	107855						91262	107855
	91262	107855						91262	107855
	91262	107855						91262	107855
	91262	107855						91262	107855
	91262	107855						91262	107855
	91262	107855						91262	107855
	91262	110620						91262	110620
	91262	110620						91262	110620
	91262	110620						91262	110620
	91262	110620						91262	110620
	91262	110620						91262	110620
	91262	110620						91262	110620
	91262	110620						91262	110620
	91262	110620						91262	110620
	91262	110620						91262	110620
	91262	114307						91262	114307
	91262	114307						91262	114307
	91262	114307						91262	114307
	91262	116152						91262	116152
	91262	116152						91262	116152
	91262	116152						91262	116152
	91262	116152						91262	116152
	91262	116152						91262	116152
	91262	116152						91262	116152
	91262	116152						91262	116152
	91262	116152						91262	116152
	91262	116152						91262	116152
	99559	117994						99559	117994
	99559	117994						99559	117994
	99559	117994						99559	117994
	99559	117994						99559	117994
	99559	117994						99559	117994
	99559	121682						99559	121682
	99559	121682						99559	121682
	99559	121682						99559	121682
	99559	121682						99559	121682
	99559	121682						99559	121682
	99559	121682						99559	121682
	99559	124449						99559	124449
	99559	124449						99559	124449
	99559	124449						99559	124449
	99559	124449						99559	124449
	99559	125369						99559	125369
	99559	125369						99559	125369
	99559	125369						99559	125369
	99559	129056						99559	129056
	99559	129056						99559	129056
	99559	129056						99559	129056
	99559	129056						99559	129056
	99559	132743						99559	132743
	99559	132743						99559	132743
	99559	132743						99559	132743
	99559	132745						99559	132745
	99559	132745						99559	132745
	99559	132745						99559	132745
	99559	132745						99559	132745
	99559	132745						99559	132745
	99559	132745						99559	132745
	99559	136431						99559	136431
	99559	136431						99559	136431
	99559	136431						99559	136431
	99559	136431						99559	136431
	99559	140118						99559	140118
	99559	140118						99559	140118
	99559	140118						99559	140118
	107855	141042						107855	141042
	107855	141042						107855	141042
	107855	141042						107855	141042
	107855	141042						107855	141042
	107855	141042						107855	141042
	107855	141042						107855	141042
	107855	141042						107855	141042
	107855	141042						107855	141042
	107855	143805						107855	143805
	107855	143805						107855	143805
	107855	143805						107855	143805
	107855	143805						107855	143805
	107855	147493						107855	147493
	107855	147493						107855	147493
	107855	147493						107855	147493
	107855	147493						107855	147493
	107855	149338						107855	149338
	107855	149338						107855	149338
	107855	151180						107855	151180
	107855	151180						107855	151180
	107855	151180						107855	151180
	107855	151180						107855	151180
	107855	151180						107855	151180
	107855	151180						107855	151180
	107855	154867						107855	154867
	107855	154867						107855	154867
	107855	154867						107855	154867
	107855	154867						107855	154867
	107855	154867						107855	154867
	107855	154867						107855	154867
	116152	154867						116152	154867
	116152	157635						116152	157635
	116152	157635						116152	157635
	116152	157635						116152	157635
	116152	157635						116152	157635
	116152	157635						116152	157635
	116152	157635						116152	157635
	116152	157635						116152	157635
	116152	157635						116152	157635
	116152	158555						116152	158555
	116152	162242						116152	162242
	116152	162242						116152	162242
	116152	162242						116152	162242
	116152	165929						116152	165929
	116152	165929						116152	165929
	116152	165929						116152	165929
	116152	165929						116152	165929
	116152	165929						116152	165929
	116152	165931						116152	165931
	116152	165931						116152	165931
	116152	165931						116152	165931
	116152	165931						116152	165931
	116152	165931						116152	165931
	116152	169617						116152	169617
	116152	169617						116152	169617
	116152	169617						116152	169617
	116152	169617						116152	169617
	116152	169617						116152	169617
	116152	173304						116152	173304
	116152	173304						116152	173304
	116152	173304						116152	173304
	116152	173304						116152	173304
	116152	174228						116152	174228
	116152	174228						116152	174228
	116152	174228						116152	174228
	116152	174228						116152	174228
	116152	176991						116152	176991
	116152	176991						116152	176991
	124449	176991						124449	176991
	124449	180679						124449	180679
	124449	180679						124449	180679
	124449	182525						124449	182525
	124449	182525						124449	182525
	124449	182525						124449	182525
	124449	184366						124449	184366
	124449	184366						124449	184366
	124449	184366						124449	184366
	124449	184366						124449	184366
	124449	188053						124449	188053
	124449	190821						124449	190821
	124449	190821						124449	190821
	124449	191741						124449	191741
	124449	191741						124449	191741
	124449	195428						124449	195428
	124449	199115						124449	199115
	124449	199115						124449	199115
	124449	199118						124449	199118
	124449	199118						124449	199118
	124449	202803						124449	202803
	124449	202803						124449	202803
	124449	206490						124449	206490
	124449	206490						124449	206490
	132745	207414						132745	207414
	132745	207414						132745	207414
	132745	207414						132745	207414
	132745	207414						132745	207414
	132745	207414						132745	207414
	132745	207414						132745	207414
	132745	207414						132745	207414
	132745	210177						132745	210177
	132745	213864						132745	213864
	132745	213864						132745	213864
	132745	213864						132745	213864
	132745	213864						132745	213864
	132745	215711						132745	215711
	132745	215711						132745	215711
	132745	215711						132745	215711
	132745	215711						132745	215711
	132745	215711						132745	215711
	132745	217552						132745	217552
	132745	221239						132745	221239
	132745	221239						132745	221239
	132745	224007						132745	224007
	132745	228614						132745	228614
	132745	228614						132745	228614
	132745	232301						132745	232301
	132745	232301						132745	232301
	132745	232301						132745	232301
	132745							132745
	132745							132745
	132745							132745
	132745							132745
	132745							132745
	132745							132745
	132745							132745
	141042							141042
	141042							141042
	141042							141042
	141042							141042
	141042							141042
	141042							141042
	141042							141042
	141042							141042
	141042							141042
	141042							141042
	141042							141042
	141042							141042
	141042							141042
	141042							141042
	141042							141042
	141042							141042
	141042							141042
	141042							141042
	141042							141042
	141042							141042
	141042							141042
	141042							141042
	141042							141042
	141042							141042
	141042							141042
	141042							141042
	141042							141042
	149338							149338
	149338							149338
	149338							149338
	149338							149338
	149338							149338
	149338							149338
	149338							149338
	149338							149338
	149338							149338
	149338							149338
	149338							149338
	149338							149338
	149338							149338
	149338							149338
	149338							149338
	149338							149338
	149338							149338
	149338							149338
	149338							149338
	157635							157635
	157635							157635
	157635							157635
	157635							157635
	157635							157635
	157635							157635
	157635							157635
	157635							157635
	157635							157635
	157635							157635
	157635							157635
	157635							157635
	157635							157635
	157635							157635
	157635							157635
	157635							157635
	157635							157635
	157635							157635
	157635							157635
	157635							157635
	157635							157635
	157635							157635
	157635							157635
	165931							165931
	165931							165931
	165931							165931
	165931							165931
	165931							165931
	165931							165931
	165931							165931
	165931							165931
	165931							165931
	165931							165931
	165931							165931
	165931							165931
	165931							165931
	165931							165931
	165931							165931
	165931							165931
	165931							165931
	174228							174228
	174228							174228
	174228							174228
	174228							174228
	174228							174228
	174228							174228
	174228							174228
	174228							174228
	174228							174228
	174228							174228
	174228							174228
	174228							174228
	174228							174228
	174228							174228
	174228							174228
	174228							174228
	174228							174228
	174228							174228
	182525							182525
	182525							182525
	182525							182525
	182525							182525
	182525							182525
	182525							182525
	182525							182525
	182525							182525
	182525							182525
	182525							182525
	182525							182525
	182525							182525
	182525							182525
	182525							182525
	190821							190821
	190821							190821
	190821							190821
	190821							190821
	190821							190821
	190821							190821
	190821							190821
	190821							190821
	190821							190821
	190821							190821
	190821							190821
	199118							199118
	199118							199118
	199118							199118
	199118							199118
	199118							199118
	199118							199118
	199118							199118
	199118							199118
	199118							199118
	199118							199118
	199118							199118
	199118							199118
	199118							199118
	199118							199118
	207414							207414
	207414							207414
	207414							207414
	207414							207414
	207414							207414
	207414							207414
	207414							207414
	207414							207414
	215711							215711
	215711							215711
	215711							215711
	215711							215711
	215711							215711
	215711							215711
	215711							215711
	215711							215711
	215711							215711
	215711							215711
	215711							215711
	215711							215711
	215711							215711
	215711							215711
	215711							215711
	224007							224007
	224007							224007
	224007							224007
	224007							224007
	224007							224007
	224007							224007
	224007							224007
	224007							224007
	232304							232304
	232304							232304
	232304							232304
	232304							232304
	232304							232304
	232304							232304
	232304							232304
	232304							232304
	232304							232304
	232304							232304
	232304							232304
	232304							232304
	232304							232304
	232304							232304
	232304							232304
	240601							240601
	240601							240601
	240601							240601
	240601							240601
	240601							240601
	240601							240601
	240601							240601
	240601							240601
	240601							240601
	240601							240601
	248897							248897
	248897							248897
	248897							248897
	248897							248897
	248897							248897
	248897							248897
	248897							248897
	248897							248897
	248897							248897
	248897							248897
	248897							248897
