# Supplementary material for: Telomerase and alternative lengthening of telomeres coexist in the regenerating zebrafish caudal fins
Source: EMBO Rep. 2025 Oct 21;26(23):5776–98. doi: 10.1038/s44319-025-00602-6 (PMC12678820; doi:10.1038/s44319-025-00602-6)
Supplement: Supplementary file 4 — Source data Fig. 3 [file 44319_2025_602_MOESM4_ESM.zip › Figure3/3D/panel D.xlsx]

## Sheet: panel D
	Genotype		time					Genotype		time
AUF	tert+/+	tert-/-					AUF	tert+/+	tert-/-
<30.000 (very short telomeres)	0	12.0594					<30.000 (very short telomeres)	9.93789	21.1914
200.000 (normal telomeres)	94.3364	85.3432	0 dpa				200.000 (normal telomeres)	86.9565	72.7539	7 dpa
>200.000 (very long telomeres)	5.66357	2.5974					>200.000 (very long telomeres)	3.10559	6.05469
