# Supplementary material for: Telomerase and alternative lengthening of telomeres coexist in the regenerating zebrafish caudal fins
Source: EMBO Rep. 2025 Oct 21;26(23):5776–98. doi: 10.1038/s44319-025-00602-6 (PMC12678820; doi:10.1038/s44319-025-00602-6)
Supplement: Supplementary file 4 — Source data Fig. 3 [file 44319_2025_602_MOESM4_ESM.zip › Figure3/3A/panel A.xlsx]

## Sheet: panel A
Sample	0h	24hpa	48hpa		Genotype
	1	1.15465	1.04256
	1	1.67121	1.48522		tert+/+
	1	0.990072	1.09801
Sample	0h	24hpa	48hpa
	1	1.42415	2.37922
	1	1.36361	2.15049		tert-/-
	1	1.02714	2.52018
