# Supplementary material for: Telomerase and alternative lengthening of telomeres coexist in the regenerating zebrafish caudal fins
Source: EMBO Rep. 2025 Oct 21;26(23):5776–98. doi: 10.1038/s44319-025-00602-6 (PMC12678820; doi:10.1038/s44319-025-00602-6)
Supplement: Supplementary file 5 — Source data Fig. 4 [file 44319_2025_602_MOESM5_ESM.zip]

Archive with 13 entries (6 files):
- Figure4/
- Figure4/panel A/
- Figure4/panel A/panel A.xlsx
- Figure4/panel B/
- Figure4/panel B/panel B.xlsx
- Figure4/panel C/
- Figure4/panel C/panel C.xlsx
- Figure4/panel D/
- Figure4/panel D/Fig 4 panel D source data corrected .xlsx
- Figure4/panel F/
- Figure4/panel F/panel F.xlsx
- Figure4/panel G/
- Figure4/panel G/panel G.xlsx
