# Supplementary material for: Telomerase and alternative lengthening of telomeres coexist in the regenerating zebrafish caudal fins
Source: EMBO Rep. 2025 Oct 21;26(23):5776–98. doi: 10.1038/s44319-025-00602-6 (PMC12678820; doi:10.1038/s44319-025-00602-6)
Supplement: Supplementary file 5 — Source data Fig. 4 [file 44319_2025_602_MOESM5_ESM.zip › Figure4/panel A/panel A.xlsx]

## Sheet: panel A
time post amputation	0hpa	24hpa	48hpa				time post amputation	0hpa	24hpa	48hpa
	1		0.9					1		1.226
	1	0.85	1.773					1	1.253	1.76
	1		2.7					1		2.315
	1	1.7166	3					1	0.9133	3
genotype		tert+/+					genotype		tert-/-
