# Supplementary material for: Telomerase and alternative lengthening of telomeres coexist in the regenerating zebrafish caudal fins
Source: EMBO Rep. 2025 Oct 21;26(23):5776–98. doi: 10.1038/s44319-025-00602-6 (PMC12678820; doi:10.1038/s44319-025-00602-6)
Supplement: Supplementary file 5 — Source data Fig. 4 [file 44319_2025_602_MOESM5_ESM.zip › Figure4/panel B/panel B.xlsx]

## Sheet: panel B
time post amputation	0hpa	24hpa	48hpa				time post amputation	0hpa	24hpa	48hpa
	1	1.1766	7.04221					1	0.7866	1.833
	1		7.82639					1		1.293
	1	1.27	7.37355					1	1.376	3.2
	1		7.06076					1		3.47
			7.84701
			7.39298
genotype		tert+/+					genotype		tert-/-
