# Supplementary material for: Telomerase and alternative lengthening of telomeres coexist in the regenerating zebrafish caudal fins
Source: EMBO Rep. 2025 Oct 21;26(23):5776–98. doi: 10.1038/s44319-025-00602-6 (PMC12678820; doi:10.1038/s44319-025-00602-6)
Supplement: Supplementary file 5 — Source data Fig. 4 [file 44319_2025_602_MOESM5_ESM.zip › Figure4/panel C/panel C.xlsx]

## Sheet: panel C
time post amputation	0hpa	24hpa	48hpa				time post amputation	0hpa	24hpa	48hpa
	1	1.27	1.485					1	0.53	0.55
	1	1.225	1.31					1	0.6	0.538
	1	1.09	0.915					1	0.7	0.5
genotype		tert+/+					genotype		tert-/-
