# Supplementary material for: Telomerase and alternative lengthening of telomeres coexist in the regenerating zebrafish caudal fins
Source: EMBO Rep. 2025 Oct 21;26(23):5776–98. doi: 10.1038/s44319-025-00602-6 (PMC12678820; doi:10.1038/s44319-025-00602-6)
Supplement: Supplementary file 5 — Source data Fig. 4 [file 44319_2025_602_MOESM5_ESM.zip › Figure4/panel D/Fig 4 panel D source data corrected .xlsx]

## Sheet: panel D
time post amputation	0hpa	24hpa	48hpa				time post amputation	0hpa	24hpa	48hpa
	1.00481	1.48342	1.91071					0.986708	0.381452	0.5778
	0.986802	1.76321	1.79422					1.01227	0.397592	0.577498
	1.00839	1.58813	1.78844					1.00102	0.365491	0.550798
	1.0492	1.09868	0.799137					0.995305	0.830478	0.8
	0.990984	1.06685	0.731281					0.991131	0.897454	0.773178
	0.959815	1.03325	0.74947					1.01356	0.867066	0.778063
genotype		tert+/+					genotype		tert-/-
