# Supplementary material for: Telomerase and alternative lengthening of telomeres coexist in the regenerating zebrafish caudal fins
Source: EMBO Rep. 2025 Oct 21;26(23):5776–98. doi: 10.1038/s44319-025-00602-6 (PMC12678820; doi:10.1038/s44319-025-00602-6)
Supplement: Supplementary file 5 — Source data Fig. 4 [file 44319_2025_602_MOESM5_ESM.zip › Figure4/panel F/panel F.xlsx]

## Sheet: panel F
sample	control	zf atrx
	51.7489	37.25
	53.189	28.5929
	57.9404	46.5143
	63.2599	27.5121
