# Supplementary material for: Telomerase and alternative lengthening of telomeres coexist in the regenerating zebrafish caudal fins
Source: EMBO Rep. 2025 Oct 21;26(23):5776–98. doi: 10.1038/s44319-025-00602-6 (PMC12678820; doi:10.1038/s44319-025-00602-6)
Supplement: Supplementary file 5 — Source data Fig. 4 [file 44319_2025_602_MOESM5_ESM.zip › Figure4/panel G/panel G.xlsx]

## Sheet: panel G
sample	control	zf atrx
	1.14174	1.49571
	0.858259	1.32369
	0.884997	1.19376
	1.115	2.38743
