# Supplementary material for: Telomerase and alternative lengthening of telomeres coexist in the regenerating zebrafish caudal fins
Source: EMBO Rep. 2025 Oct 21;26(23):5776–98. doi: 10.1038/s44319-025-00602-6 (PMC12678820; doi:10.1038/s44319-025-00602-6)
Supplement: Supplementary file 6 — Source data Fig. 5 [file 44319_2025_602_MOESM6_ESM.zip]

Archive with 21 entries (16 files):
- Figure5/
- Figure5/panel B/
- Figure5/panel E/
- Figure5/panel D/
- Figure5/panel C/
- Figure5/panel B/panel B Mo-atr ter--.jpg
- Figure5/panel B/panel B Mo-atr tert++.jpg
- Figure5/panel B/panel B Mo-nbs1 tert--.jpg
- Figure5/panel B/panel B Mostd tert++.jpg
- Figure5/panel B/panel B Mostd tert--.jpg
- Figure5/panel B/panel B Mo-nbs1 tert++.jpg
- Figure5/panel E/panel E.xlsx
- Figure5/panel D/tert0dpi.jpg
- Figure5/panel D/Mo tert 48hpi.jpg
- Figure5/panel D/Mo atr 0dpi.jpg
- Figure5/panel D/Mo std 48hpi.jpg
- Figure5/panel D/tert art0dpi.jpg
- Figure5/panel D/Mo atr tert 48hpi.jpg
- Figure5/panel D/Mo atr 48hpi.jpg
- Figure5/panel D/Mo std 0hpi.jpg
- Figure5/panel C/panel C.xlsx
