# Supplementary material for: Telomerase and alternative lengthening of telomeres coexist in the regenerating zebrafish caudal fins
Source: EMBO Rep. 2025 Oct 21;26(23):5776–98. doi: 10.1038/s44319-025-00602-6 (PMC12678820; doi:10.1038/s44319-025-00602-6)
Supplement: Supplementary file 6 — Source data Fig. 5 [file 44319_2025_602_MOESM6_ESM.zip › Figure5/panel E/panel E.xlsx]

## Sheet: panel E
Morpholino	std	atr	tert	atr+tert
	83.3333	22.6804	0.1	0
	34.8889	27.1739	30.1075	20.9402
	26.5574	0.1	37.8995	29.2225
	33.7017	50.5848	0.1	0
	23.9554	51.0638	43.8596	11.3924
	60.3499	41.791	34.2105	29.4118
	77.9817	64.7059	38.0117	26.9231
	70.7071	46.2963	36.1345	20
	71.2121	29.4118		18.5185
	89.6552
