# Supplementary material for: Telomerase and alternative lengthening of telomeres coexist in the regenerating zebrafish caudal fins
Source: EMBO Rep. 2025 Oct 21;26(23):5776–98. doi: 10.1038/s44319-025-00602-6 (PMC12678820; doi:10.1038/s44319-025-00602-6)
Supplement: Supplementary file 6 — Source data Fig. 5 [file 44319_2025_602_MOESM6_ESM.zip › Figure5/panel C/panel C.xlsx]

## Sheet: panel C
Morpholino	std	nbs1	atr				Morpholino	std	nbs1	atr
	83.3333	22.6804	22.5091					57.2581	13.7931	17.0748
	60.3499	27.1739	15.3974					64.3875	35.6098	28.3501
	77.9817	41.791	44.1689					71.517	20.2027	9.35153
	70.7071	50.5848	49.5069					53.0797	19.0128	12.3859
	71.2121	51.0638	2.24302					61.1418	25.3228	2.53149
	89.6552	46.2963	6.13607					59.7222	28.1099	4.1517
	70.6541	29.4118	0.961563					37.1673	26.9027	2.46383
	21.6732							37.1673
	70.6541							36.9682
	30.5383							84.8691
	71.1872							38.1557
	72.5119
genotype		tert+/+					genotype		tert-/-
