# Supplementary material for: Telomerase and alternative lengthening of telomeres coexist in the regenerating zebrafish caudal fins
Source: EMBO Rep. 2025 Oct 21;26(23):5776–98. doi: 10.1038/s44319-025-00602-6 (PMC12678820; doi:10.1038/s44319-025-00602-6)
Supplement: Supplementary file 7 — Source data Fig. 6 [file 44319_2025_602_MOESM7_ESM.zip]

Archive with 10 entries (5 files):
- Figure6/
- Figure6/panel B/
- Figure6/panel E/
- Figure6/panel D/
- Figure6/panel C/
- Figure6/panel B/actin.jpg
- Figure6/panel B/p-ATR-ATM substrate.jpg
- Figure6/panel E/panel E.xlsx
- Figure6/panel D/panel D.xlsx
- Figure6/panel C/panel C.xlsx
