# Supplementary material for: Telomerase and alternative lengthening of telomeres coexist in the regenerating zebrafish caudal fins
Source: EMBO Rep. 2025 Oct 21;26(23):5776–98. doi: 10.1038/s44319-025-00602-6 (PMC12678820; doi:10.1038/s44319-025-00602-6)
Supplement: Supplementary file 7 — Source data Fig. 6 [file 44319_2025_602_MOESM7_ESM.zip › Figure6/panel D/panel D.xlsx]

## Sheet: panel D
ATR inhibitor IV	control	yes			ATR inhibitor IV	control	yes
	3.23012	2.82353				3.00621	1.81779
	3.77457	2.10347				3.17837	2.36401
	5.14891	3.38587				2.72444	1.88253
	4.11687	1.99524				3.0784	2.76708
	3.96204	2.85281				3.11171	1.9685
	4.43125	3.04751				3.11493	1.80291
Genotype	tert+/+				Genotype	tert-/-
