# Supplementary material for: Telomerase and alternative lengthening of telomeres coexist in the regenerating zebrafish caudal fins
Source: EMBO Rep. 2025 Oct 21;26(23):5776–98. doi: 10.1038/s44319-025-00602-6 (PMC12678820; doi:10.1038/s44319-025-00602-6)
Supplement: Supplementary file 7 — Source data Fig. 6 [file 44319_2025_602_MOESM7_ESM.zip › Figure6/panel C/panel C.xlsx]

## Sheet: panel C
ATR inhibitor IV	DMSO	10μM	50μM
	0.2	0.11	0.08
	0.3	0.18	0.12
	0.22	0.13	0.09
