# Supplementary material for: Telomerase and alternative lengthening of telomeres coexist in the regenerating zebrafish caudal fins
Source: EMBO Rep. 2025 Oct 21;26(23):5776–98. doi: 10.1038/s44319-025-00602-6 (PMC12678820; doi:10.1038/s44319-025-00602-6)
Supplement: Supplementary file 8 — All Figures EV Source Data [file 44319_2025_602_MOESM8_ESM.zip]

Archive with 45 entries (23 files):
- FigureEV1/
- FigureEV1/panel B/
- FigureEV1/panel A/
- FigureEV1/panel B/left.jpg
- FigureEV1/panel B/right.jpg
- FigureEV1/panel A/panel A.xlsx
- FigureEV2/
- FigureEV2/panel B/
- FigureEV2/panel A/
- FigureEV2/panel B/Gel.jpg
- FigureEV2/panel A/panel A.xlsx
- FigureEV3/
- FigureEV3/panel B/
- FigureEV3/panel C/
- FigureEV3/panel B/panel B.xlsx
- FigureEV3/panel C/panel C.xlsx
- FigureEV4/
- FigureEV4/panel B/
- FigureEV4/panel E/
- FigureEV4/panel J/
- FigureEV4/panel D/
- FigureEV4/panel C/
- FigureEV4/panel F/
- FigureEV4/panel H/
- FigureEV4/panel I/
- FigureEV4/panel G/
- FigureEV4/panel B/panel B.xlsx
- FigureEV4/panel E/panel E.xlsx
- FigureEV4/panel J/panel J.xlsx
- FigureEV4/panel D/panel D.xlsx
- FigureEV4/panel C/panel C.xlsx
- FigureEV4/panel F/panel F.xlsx
- FigureEV4/panel H/panel H.xlsx
- FigureEV4/panel I/panel I.xlsx
- FigureEV4/panel G/panel G.xlsx
- FigureEV5/
- FigureEV5/panel B/
- FigureEV5/panel C/
- FigureEV5/panel B/up left.tif
- FigureEV5/panel B/down middle.tif
- FigureEV5/panel B/up middle.tif
- FigureEV5/panel B/down left.tif
- FigureEV5/panel B/up right.tif
- FigureEV5/panel B/down right.tif
- FigureEV5/panel C/panel C.xlsx
