# Supplementary material for: Telomerase and alternative lengthening of telomeres coexist in the regenerating zebrafish caudal fins
Source: EMBO Rep. 2025 Oct 21;26(23):5776–98. doi: 10.1038/s44319-025-00602-6 (PMC12678820; doi:10.1038/s44319-025-00602-6)
Supplement: Supplementary file 8 — All Figures EV Source Data [file 44319_2025_602_MOESM8_ESM.zip › FigureEV1/panel A/panel A.xlsx]

## Sheet: panel A
Sample	HeLa	Saos-2
	0.252332	24.6606
	0.335607	26.9685
	0.518757	31.2538
	0.841314	23.1196
	1.11896	25.2832
	1.72961	29.3007
	0.958399	38.7611
	1.27469	42.3885
	1.97032	49.124
