# Supplementary material for: Telomerase and alternative lengthening of telomeres coexist in the regenerating zebrafish caudal fins
Source: EMBO Rep. 2025 Oct 21;26(23):5776–98. doi: 10.1038/s44319-025-00602-6 (PMC12678820; doi:10.1038/s44319-025-00602-6)
Supplement: Supplementary file 8 — All Figures EV Source Data [file 44319_2025_602_MOESM8_ESM.zip › FigureEV2/panel A/panel A.xlsx]

## Sheet: panel A
Sample	Mo-std	Mo-nbs1
	0.888832	0.579578
	0.918166	0.681862
	0.969435	0.695234
	1.03198	0.639235
	1.06603	0.752048
	1.12556	0.766796
