# Supplementary material for: Telomerase and alternative lengthening of telomeres coexist in the regenerating zebrafish caudal fins
Source: EMBO Rep. 2025 Oct 21;26(23):5776–98. doi: 10.1038/s44319-025-00602-6 (PMC12678820; doi:10.1038/s44319-025-00602-6)
Supplement: Supplementary file 8 — All Figures EV Source Data [file 44319_2025_602_MOESM8_ESM.zip › FigureEV3/panel B/panel B.xlsx]

## Sheet: panel B
Morpholino	T0	std	tert	atr
	106.72	99.99	88.53	102.33
	94.56	102.07	96.13	96.39
	97.51	118.4	101.75	102.33
	100.47	110.48	90.49	111.21
	103.19	115.71	118.4	93.55
	119.99	105.72	96.97	88.12
