# Supplementary material for: Telomerase and alternative lengthening of telomeres coexist in the regenerating zebrafish caudal fins
Source: EMBO Rep. 2025 Oct 21;26(23):5776–98. doi: 10.1038/s44319-025-00602-6 (PMC12678820; doi:10.1038/s44319-025-00602-6)
Supplement: Supplementary file 8 — All Figures EV Source Data [file 44319_2025_602_MOESM8_ESM.zip › FigureEV3/panel C/panel C.xlsx]

## Sheet: panel C
Morpholino	T0	std	atr	nbs1
	115.944	116.006	94.0224	108.293
	108.128	87.8584	101.242	114.116
	103.056	88.0008	98.9565	100.465
	96.1092	100.723	106.555	84.6014
		76.2832	91.2954	89.1508
		76.4069	98.3056	78.4858
