# Supplementary material for: Telomerase and alternative lengthening of telomeres coexist in the regenerating zebrafish caudal fins
Source: EMBO Rep. 2025 Oct 21;26(23):5776–98. doi: 10.1038/s44319-025-00602-6 (PMC12678820; doi:10.1038/s44319-025-00602-6)
Supplement: Supplementary file 8 — All Figures EV Source Data [file 44319_2025_602_MOESM8_ESM.zip › FigureEV4/panel B/panel B.xlsx]

## Sheet: panel B
Morpholino	std	atr	nbs1
	49.7582	26.0628	35.902
	49.3005	38.0609	29.9732
	47.7366	40.0783	37.9567
	39.23	33.33	25.96
	38.56	32.02	37.12
	41.23	36.23	31.23
