# Supplementary material for: Telomerase and alternative lengthening of telomeres coexist in the regenerating zebrafish caudal fins
Source: EMBO Rep. 2025 Oct 21;26(23):5776–98. doi: 10.1038/s44319-025-00602-6 (PMC12678820; doi:10.1038/s44319-025-00602-6)
Supplement: Supplementary file 8 — All Figures EV Source Data [file 44319_2025_602_MOESM8_ESM.zip › FigureEV4/panel E/panel E.xlsx]

## Sheet: panel E
Morpholino	T0	std	atr	nbs1
	0.870204	2.41946	1.65177	1.96343
	0.905661	2.46089	1.42351	1.90691
	0.868169	2.49002	2.0275	2.21605
	0.844284	2.53266	1.08205	1.34286
	0.878685	3.02815	1.68404	1.3042
	0.842309	3.08	1.54116	1.51564
