# Supplementary material for: Telomerase and alternative lengthening of telomeres coexist in the regenerating zebrafish caudal fins
Source: EMBO Rep. 2025 Oct 21;26(23):5776–98. doi: 10.1038/s44319-025-00602-6 (PMC12678820; doi:10.1038/s44319-025-00602-6)
Supplement: Supplementary file 8 — All Figures EV Source Data [file 44319_2025_602_MOESM8_ESM.zip › FigureEV4/panel J/panel J.xlsx]

## Sheet: panel J
Morpholino	T0	std 2x	tert+std	atr+std	tert+atr
	1.08481	3.22692	3.16085	1.86049	2.04576
	0.977088	3.58625	3.05073	1.42437	2.09884
	1.01968	3.37875	4.33174	1.48546	1.75261
	0.918426	3.41232	4.18082	2.24964	1.79809
	1.03	3.79229	3.9	1.7223	0.507972
	0.97	3.57287	3.48	1.79617	0.574635
					0.48496
					0.548602
					0.452047
