# Supplementary material for: Telomerase and alternative lengthening of telomeres coexist in the regenerating zebrafish caudal fins
Source: EMBO Rep. 2025 Oct 21;26(23):5776–98. doi: 10.1038/s44319-025-00602-6 (PMC12678820; doi:10.1038/s44319-025-00602-6)
Supplement: Supplementary file 8 — All Figures EV Source Data [file 44319_2025_602_MOESM8_ESM.zip › FigureEV4/panel D/panel D.xlsx]

## Sheet: panel D
Morpholino	T0	std	nbs1
	0.8284	2.26029	1.29391
	0.695985	2.13476	1.24274
	1.1534	2.67516	1.6114
	0.969035	2.14189	1.50849
	1.25125	3.41479	1.76724
	1.05124	2.89485	1.69734
