# Supplementary material for: Telomerase and alternative lengthening of telomeres coexist in the regenerating zebrafish caudal fins
Source: EMBO Rep. 2025 Oct 21;26(23):5776–98. doi: 10.1038/s44319-025-00602-6 (PMC12678820; doi:10.1038/s44319-025-00602-6)
Supplement: Supplementary file 8 — All Figures EV Source Data [file 44319_2025_602_MOESM8_ESM.zip › FigureEV4/panel C/panel C.xlsx]

## Sheet: panel C
Morpholino	T0	std	atr
	0.998204	3.2326	2.82841
	1.11	3.31727	2.50846
	0.87	2.983	2.67416
	0.992374	3.892	2.37166
	0.969883	3.37791	1.96543
	1.02452	2.56	2.00365
