# Supplementary material for: Telomerase and alternative lengthening of telomeres coexist in the regenerating zebrafish caudal fins
Source: EMBO Rep. 2025 Oct 21;26(23):5776–98. doi: 10.1038/s44319-025-00602-6 (PMC12678820; doi:10.1038/s44319-025-00602-6)
Supplement: Supplementary file 8 — All Figures EV Source Data [file 44319_2025_602_MOESM8_ESM.zip › FigureEV4/panel F/panel F.xlsx]

## Sheet: panel F
Morpholino	T0	std	atr	nbs1
	0.975461	3.62878	1.47956	1.15917
	0.91215	3.71745	1.44864	1.13113
	1.1986	4.94286	1.48132	1.03246
	1.20573	5.37484	1.23222	0.94971
	0.886078	6.27524	1.20647	0.926735
	0.828568	5.9119	1.23368	0.845898
