# Supplementary material for: Telomerase and alternative lengthening of telomeres coexist in the regenerating zebrafish caudal fins
Source: EMBO Rep. 2025 Oct 21;26(23):5776–98. doi: 10.1038/s44319-025-00602-6 (PMC12678820; doi:10.1038/s44319-025-00602-6)
Supplement: Supplementary file 8 — All Figures EV Source Data [file 44319_2025_602_MOESM8_ESM.zip › FigureEV4/panel H/panel H.xlsx]

## Sheet: panel H
Morpholino	T0	std 2x	tert+std	tert+atr
	1.07577	3.61467	2.60338	2.01076
	0.968946	3.40552	2.51268	2.06294
	0.824277	3.11017	2.03	2.29131
	1.17402	2.93022	2.12602	2.35077
	1.05744	3.3	2.05195	1.1687
	0.899556	2.8	1.85	0.963812
				1.12407
				1.27158
				1.04866
