# Supplementary material for: Telomerase and alternative lengthening of telomeres coexist in the regenerating zebrafish caudal fins
Source: EMBO Rep. 2025 Oct 21;26(23):5776–98. doi: 10.1038/s44319-025-00602-6 (PMC12678820; doi:10.1038/s44319-025-00602-6)
Supplement: Supplementary file 8 — All Figures EV Source Data [file 44319_2025_602_MOESM8_ESM.zip › FigureEV4/panel G/panel G.xlsx]

## Sheet: panel G
Morpholino	std 2x	tert+std	atr+std	tert+atr
	42.0578	34.7739	25.2964	21.865
	33.4802	25.1854	25.2135	23.06
	37.0952	31.3095	27.1004	20.6802
	43.2668	25.3298	29.8319	24.8217
	38.7254	29.471	27.5074	20.1278
	34.4945	32.029	29.1429	23.1679
				22.3357
				21.672
				27.4229
