# Supplementary material for: Telomerase and alternative lengthening of telomeres coexist in the regenerating zebrafish caudal fins
Source: EMBO Rep. 2025 Oct 21;26(23):5776–98. doi: 10.1038/s44319-025-00602-6 (PMC12678820; doi:10.1038/s44319-025-00602-6)
Supplement: Supplementary file 8 — All Figures EV Source Data [file 44319_2025_602_MOESM8_ESM.zip › FigureEV5/panel C/panel C.xlsx]

## Sheet: panel C
ATR inhibitor IV	control	yes		control	yes		control	yes
	106.168	67.361		102.655	57.1543		113.244	74.5037
	80.4508	117.625		167.232	55.5564		79.2006	74.1323
	172.743	94.8937		155.63	149.553		84.0167	89.4555
	101.5	56.9872		112.119	117.534		92.9166	82.5024
	74.6694	73.9786		46.9948	79.6707		98.9891	91.2734
	94.4991	60.7203		75.8072	76.7396		84.735	76.2235
	94.0806	73.0738		78.7472	83.2059		102.301	60.3729
	98.527	160.61		93.5041	49.0274		110.794	63.4308
	77.3618	68.3546		73.2137	63.7465		77.0677	83.7944
				122.625	79.7459		89.2451	64.3678
				92.8027	77.0038		167.49	66.9642
				169.754	72.3283			93.883
				77.1003	78.7592			88.8951
				84.0503	112.222			80.5819
				82.6914	63.6802
				86.0593	75.6894
				79.0143	88.5371
					57.8832
Genotype	tert+/+			tert+/-			tert-/-
